# Supplementary material for: FAIM Is Regulated by MiR-206, MiR-1-3p and MiR-133b
Source: Front Cell Dev Biol. 2020 Dec 23;8:584606. doi: 10.3389/fcell.2020.584606 (PMC7785887; doi:10.3389/fcell.2020.584606)
Supplement: Supplementary Table 1 — MiRNA-binding sites in the 3′UTR of FAIM. [file Table_1.xlsx]

## Sheet: FAIM
				Supplementary Table 1. MiRNAs predicted to bind to FAIM 3'UTR by five different prediction tools
	Gene	EntrezID	RefseqID	miRNA	MIMATid	miRWalk	miRanda	miRDB	miRMap	Targetscan	SUM
	FAIM	55179	NM_001033030	hsa-miR-133a-3p	MIMAT0000427	Yes	Yes	Yes	Yes	Yes	5
	FAIM	55179	NM_001033030	hsa-miR-140-3p	MIMAT0004597	Yes	Yes	Yes	Yes	Yes	5
	FAIM	55179	NM_001033030	hsa-miR-1	MIMAT0000416	Yes	Yes	Yes	Yes	Yes	5
	FAIM	55179	NM_001033030	hsa-miR-133b	MIMAT0000770	Yes	Yes	Yes	Yes	Yes	5
	FAIM	55179	NM_001033030	hsa-miR-206	MIMAT0000462	Yes	Yes	Yes	Yes	Yes	5
	FAIM	55179	NM_001033030	hsa-miR-411-3p	MIMAT0004813	No	Yes	Yes	Yes	Yes	4
	FAIM	55179	NM_001033030	hsa-miR-511-5p	MIMAT0002808	No	Yes	Yes	Yes	Yes	4
	FAIM	55179	NM_001033030	hsa-miR-613	MIMAT0003281	No	Yes	Yes	Yes	Yes	4
	FAIM	55179	NM_001033030	hsa-miR-4724-5p	MIMAT0019841	No	Yes	Yes	Yes	Yes	4
	FAIM	55179	NM_001033030	hsa-miR-4750-3p	MIMAT0022979	Yes	Yes	No	Yes	Yes	4
	FAIM	55179	NM_001033030	hsa-miR-3161	MIMAT0015035	Yes	Yes	No	Yes	Yes	4
	FAIM	55179	NM_001033030	hsa-miR-4771	MIMAT0019925	No	Yes	Yes	Yes	Yes	4
	FAIM	55179	NM_001033030	hsa-miR-379-3p	MIMAT0004690	No	Yes	Yes	Yes	Yes	4
	FAIM	55179	NM_001033030	hsa-miR-4775	MIMAT0019931	No	Yes	Yes	Yes	Yes	4
	FAIM	55179	NM_001033030	hsa-miR-4776-3p	MIMAT0019933	No	Yes	Yes	Yes	Yes	4
	FAIM	55179	NM_001033030	hsa-miR-548l	MIMAT0005889	Yes	Yes	No	Yes	Yes	4
	FAIM	55179	NM_001033030	hsa-miR-3673	MIMAT0018096	No	Yes	Yes	Yes	Yes	4
	FAIM	55179	NM_001033030	hsa-miR-590-3p	MIMAT0004801	Yes	No	No	Yes	Yes	3
	FAIM	55179	NM_001033030	hsa-miR-4659b-5p	MIMAT0019733	Yes	No	No	Yes	Yes	3
	FAIM	55179	NM_001033030	hsa-miR-3680-3p	MIMAT0018107	No	Yes	No	Yes	Yes	3
	FAIM	55179	NM_001033030	hsa-miR-9-5p	MIMAT0000441	No	Yes	No	Yes	Yes	3
	FAIM	55179	NM_001033030	hsa-miR-3606-5p	MIMAT0017983	Yes	No	No	Yes	Yes	3
	FAIM	55179	NM_001033030	hsa-miR-1284	MIMAT0005941	No	Yes	No	Yes	Yes	3
	FAIM	55179	NM_001033030	hsa-miR-3682-5p	MIMAT0019222	No	Yes	No	Yes	Yes	3
	FAIM	55179	NM_001033030	hsa-miR-3613-5p	MIMAT0017990	Yes	No	No	Yes	Yes	3
	FAIM	55179	NM_001033030	hsa-miR-378a-5p	MIMAT0000731	No	Yes	No	Yes	Yes	3
	FAIM	55179	NM_001033030	hsa-miR-3164	MIMAT0015038	No	Yes	No	Yes	Yes	3
	FAIM	55179	NM_001033030	hsa-miR-6505-5p	MIMAT0025466	Yes	No	No	Yes	Yes	3
	FAIM	55179	NM_001033030	hsa-miR-6507-3p	MIMAT0025471	No	Yes	No	Yes	Yes	3
	FAIM	55179	NM_001033030	hsa-miR-4711-5p	MIMAT0019816	Yes	No	No	Yes	Yes	3
	FAIM	55179	NM_001033030	hsa-miR-5590-5p	MIMAT0022299	Yes	No	No	Yes	Yes	3
	FAIM	55179	NM_001033030	hsa-miR-6838-3p	MIMAT0027579	Yes	Yes	No	No	Yes	3
	FAIM	55179	NM_001033030	hsa-miR-548n	MIMAT0005916	No	Yes	No	Yes	Yes	3
	FAIM	55179	NM_001033030	hsa-miR-3678-3p	MIMAT0018103	No	No	No	Yes	Yes	2
	FAIM	55179	NM_001033030	hsa-miR-4725-5p	MIMAT0019843	No	No	No	Yes	Yes	2
	FAIM	55179	NM_001033030	hsa-miR-548ap-5p	MIMAT0021037	Yes	No	No	Yes	No	2
	FAIM	55179	NM_001033030	hsa-miR-4795-3p	MIMAT0019969	No	No	No	Yes	Yes	2
	FAIM	55179	NM_001033030	hsa-miR-548c-5p	MIMAT0004806	Yes	No	No	Yes	No	2
	FAIM	55179	NM_001033030	hsa-miR-548o-5p	MIMAT0022738	Yes	No	No	Yes	No	2
	FAIM	55179	NM_001033030	hsa-miR-548aq-5p	MIMAT0022263	Yes	No	No	Yes	No	2
	FAIM	55179	NM_001033030	hsa-miR-1200	MIMAT0005863	No	No	No	Yes	Yes	2
	FAIM	55179	NM_001033030	hsa-miR-1273h-3p	MIMAT0030416	No	Yes	No	No	Yes	2
	FAIM	55179	NM_001033030	hsa-miR-200a-5p	MIMAT0001620	No	No	No	Yes	Yes	2
	FAIM	55179	NM_001033030	hsa-miR-548d-5p	MIMAT0004812	Yes	No	No	Yes	No	2
	FAIM	55179	NM_001033030	hsa-miR-548t-5p	MIMAT0015009	No	No	No	Yes	Yes	2
	FAIM	55179	NM_001033030	hsa-miR-548ar-5p	MIMAT0022265	Yes	No	No	Yes	No	2
	FAIM	55179	NM_001033030	hsa-miR-452-5p	MIMAT0001635	No	No	No	Yes	Yes	2
	FAIM	55179	NM_001033030	hsa-miR-200b-5p	MIMAT0004571	No	No	No	Yes	Yes	2
	FAIM	55179	NM_001033030	hsa-miR-548w	MIMAT0015060	Yes	No	No	Yes	No	2
	FAIM	55179	NM_001033030	hsa-miR-4676-3p	MIMAT0019759	No	No	No	Yes	Yes	2
	FAIM	55179	NM_001033030	hsa-miR-625-3p	MIMAT0004808	Yes	No	No	Yes	No	2
	FAIM	55179	NM_001033030	hsa-miR-4760-3p	MIMAT0019907	Yes	No	No	No	Yes	2
	FAIM	55179	NM_001033030	hsa-miR-98-3p	MIMAT0022842	Yes	No	No	Yes	No	2
	FAIM	55179	NM_001033030	hsa-miR-548as-5p	MIMAT0022267	Yes	No	No	Yes	No	2
	FAIM	55179	NM_001033030	hsa-miR-126-5p	MIMAT0000444	Yes	No	No	Yes	No	2
	FAIM	55179	NM_001033030	hsa-miR-543	MIMAT0004954	Yes	No	No	Yes	No	2
	FAIM	55179	NM_001033030	hsa-miR-2681-5p	MIMAT0013515	Yes	No	No	Yes	No	2
	FAIM	55179	NM_001033030	hsa-miR-548au-5p	MIMAT0022291	Yes	No	No	Yes	No	2
	FAIM	55179	NM_001033030	hsa-miR-2054	MIMAT0009979	No	No	No	Yes	Yes	2
	FAIM	55179	NM_001033030	hsa-miR-548h-5p	MIMAT0005928	Yes	No	No	Yes	No	2
	FAIM	55179	NM_001033030	hsa-miR-548y	MIMAT0018354	Yes	No	No	Yes	No	2
	FAIM	55179	NM_001033030	hsa-miR-4693-5p	MIMAT0019784	No	No	No	Yes	Yes	2
	FAIM	55179	NM_001033030	hsa-miR-7112-3p	MIMAT0028122	Yes	No	No	No	Yes	2
	FAIM	55179	NM_001033030	hsa-miR-548av-5p	MIMAT0022303	Yes	No	No	Yes	No	2
	FAIM	55179	NM_001033030	hsa-miR-3166	MIMAT0015040	No	No	No	Yes	Yes	2
	FAIM	55179	NM_001033030	hsa-miR-4317	MIMAT0016872	Yes	No	No	Yes	No	2
	FAIM	55179	NM_001033030	hsa-miR-548i	MIMAT0005935	Yes	No	No	Yes	No	2
	FAIM	55179	NM_001033030	hsa-miR-7152-5p	MIMAT0028214	Yes	No	No	No	Yes	2
	FAIM	55179	NM_001033030	hsa-miR-548a-5p	MIMAT0004803	Yes	No	No	Yes	No	2
	FAIM	55179	NM_001033030	hsa-miR-29b-2-5p	MIMAT0004515	No	No	No	Yes	Yes	2
	FAIM	55179	NM_001033030	hsa-let-7b-3p	MIMAT0004482	Yes	No	No	Yes	No	2
	FAIM	55179	NM_001033030	hsa-miR-548j-5p	MIMAT0005875	Yes	No	No	Yes	No	2
	FAIM	55179	NM_001033030	hsa-miR-548ab	MIMAT0018928	Yes	No	No	Yes	No	2
	FAIM	55179	NM_001033030	hsa-miR-4780	MIMAT0019939	Yes	No	No	Yes	No	2
	FAIM	55179	NM_001033030	hsa-miR-548ay-5p	MIMAT0025452	Yes	No	No	Yes	No	2
	FAIM	55179	NM_001033030	hsa-miR-3189-3p	MIMAT0015071	Yes	No	No	Yes	No	2
	FAIM	55179	NM_001033030	hsa-let-7f-1-3p	MIMAT0004486	Yes	No	No	Yes	No	2
	FAIM	55179	NM_001033030	hsa-miR-6820-3p	MIMAT0027541	No	Yes	No	No	Yes	2
	FAIM	55179	NM_001033030	hsa-miR-504-5p	MIMAT0002875	No	No	No	Yes	Yes	2
	FAIM	55179	NM_001033030	hsa-miR-548k	MIMAT0005882	Yes	No	No	Yes	No	2
	FAIM	55179	NM_001033030	hsa-miR-892c-3p	MIMAT0025858	No	No	No	Yes	Yes	2
	FAIM	55179	NM_001033030	hsa-miR-302b-5p	MIMAT0000714	No	No	No	Yes	Yes	2
	FAIM	55179	NM_001033030	hsa-miR-6516-3p	MIMAT0030418	No	Yes	No	No	Yes	2
	FAIM	55179	NM_001033030	hsa-miR-548az-5p	MIMAT0025456	No	No	No	Yes	Yes	2
	FAIM	55179	NM_001033030	hsa-miR-323a-3p	MIMAT0000755	No	No	No	Yes	Yes	2
	FAIM	55179	NM_001033030	hsa-let-7f-2-3p	MIMAT0004487	Yes	No	No	Yes	No	2
	FAIM	55179	NM_001033030	hsa-miR-921	MIMAT0004971	No	No	No	Yes	Yes	2
	FAIM	55179	NM_001033030	hsa-miR-548ak	MIMAT0019013	Yes	No	No	Yes	No	2
	FAIM	55179	NM_001033030	hsa-miR-302d-5p	MIMAT0004685	No	No	No	Yes	Yes	2
	FAIM	55179	NM_001033030	hsa-let-7a-3p	MIMAT0004481	Yes	No	No	Yes	No	2
	FAIM	55179	NM_001033030	hsa-miR-409-3p	MIMAT0001639	Yes	No	No	Yes	No	2
	FAIM	55179	NM_001033030	hsa-miR-548b-5p	MIMAT0004798	Yes	No	No	Yes	No	2
	FAIM	55179	NM_001033030	hsa-miR-4659a-5p	MIMAT0019726	No	No	No	Yes	Yes	2
	FAIM	55179	NM_001033030	hsa-miR-6830-3p	MIMAT0027561	Yes	No	No	No	Yes	2
	FAIM	55179	NM_001033030	hsa-miR-548m	MIMAT0005917	No	No	No	Yes	Yes	2
	FAIM	55179	NM_001033030	hsa-miR-367-5p	MIMAT0004686	Yes	No	No	Yes	No	2
	FAIM	55179	NM_001033030	hsa-miR-548am-5p	MIMAT0022740	Yes	No	No	Yes	No	2
	FAIM	55179	NM_001033030	hsa-miR-3074-5p	MIMAT0019208	No	No	No	Yes	Yes	2
	FAIM	55179	NM_001033030	hsa-miR-409-5p	MIMAT0001638	Yes	No	No	Yes	No	2
	FAIM	55179	NM_001033030	hsa-miR-92b-3p	MIMAT0003218	No	No	No	Yes	No	1
	FAIM	55179	NM_001033030	hsa-miR-3118	MIMAT0014980	No	No	No	Yes	No	1
	FAIM	55179	NM_001033030	hsa-miR-4495	MIMAT0019030	No	No	No	Yes	No	1
	FAIM	55179	NM_001033030	hsa-miR-664b-3p	MIMAT0022272	Yes	No	No	No	No	1
	FAIM	55179	NM_001033030	hsa-miR-19a-5p	MIMAT0004490	Yes	No	No	No	No	1
	FAIM	55179	NM_001033030	hsa-miR-33a-3p	MIMAT0004506	No	No	No	Yes	No	1
	FAIM	55179	NM_001033030	hsa-miR-6841-3p	MIMAT0027585	Yes	No	No	No	No	1
	FAIM	55179	NM_001033030	hsa-miR-23b-3p	MIMAT0000418	Yes	No	No	No	No	1
	FAIM	55179	NM_001033030	hsa-miR-4729	MIMAT0019851	No	No	No	Yes	No	1
	FAIM	55179	NM_001033030	hsa-miR-943	MIMAT0004986	Yes	No	No	No	No	1
	FAIM	55179	NM_001033030	hsa-miR-450b-5p	MIMAT0004909	No	No	No	Yes	No	1
	FAIM	55179	NM_001033030	hsa-miR-4275	MIMAT0016905	Yes	No	No	No	No	1
	FAIM	55179	NM_001033030	hsa-miR-3591-5p	MIMAT0019876	No	No	No	Yes	No	1
	FAIM	55179	NM_001033030	hsa-miR-4662b	MIMAT0019736	No	No	No	No	Yes	1
	FAIM	55179	NM_001033030	hsa-miR-128-3p	MIMAT0000424	No	No	No	Yes	No	1
	FAIM	55179	NM_001033030	hsa-miR-23c	MIMAT0018000	Yes	No	No	No	No	1
	FAIM	55179	NM_001033030	hsa-miR-3681-3p	MIMAT0018109	No	No	No	Yes	No	1
	FAIM	55179	NM_001033030	hsa-miR-3151-3p	MIMAT0027026	Yes	No	No	No	No	1
	FAIM	55179	NM_001033030	hsa-miR-4276	MIMAT0016904	Yes	No	No	No	No	1
	FAIM	55179	NM_001033030	hsa-miR-486-5p	MIMAT0002177	Yes	No	No	No	No	1
	FAIM	55179	NM_001033030	hsa-miR-548f-5p	MIMAT0026739	Yes	No	No	No	No	1
	FAIM	55179	NM_001033030	hsa-miR-140-5p	MIMAT0000431	Yes	No	No	No	No	1
	FAIM	55179	NM_001033030	hsa-miR-25-3p	MIMAT0000081	No	No	No	Yes	No	1
	FAIM	55179	NM_001033030	hsa-miR-4528	MIMAT0019067	No	No	No	Yes	No	1
	FAIM	55179	NM_001033030	hsa-miR-6766-3p	MIMAT0027433	Yes	No	No	No	No	1
	FAIM	55179	NM_001033030	hsa-miR-4282	MIMAT0016912	No	No	No	Yes	No	1
	FAIM	55179	NM_001033030	hsa-miR-487a-3p	MIMAT0002178	No	No	No	Yes	No	1
	FAIM	55179	NM_001033030	hsa-miR-2053	MIMAT0009978	Yes	No	No	No	No	1
	FAIM	55179	NM_001033030	hsa-miR-548g-5p	MIMAT0022722	Yes	No	No	No	No	1
	FAIM	55179	NM_001033030	hsa-miR-548x-5p	MIMAT0022733	Yes	No	No	No	No	1
	FAIM	55179	NM_001033030	hsa-miR-144-3p	MIMAT0000436	No	No	No	Yes	No	1
	FAIM	55179	NM_001033030	hsa-miR-642a-3p	MIMAT0020924	Yes	No	No	No	No	1
	FAIM	55179	NM_001033030	hsa-miR-1537-5p	MIMAT0026765	Yes	No	No	No	No	1
	FAIM	55179	NM_001033030	hsa-miR-4539	MIMAT0019082	No	No	No	Yes	No	1
	FAIM	55179	NM_001033030	hsa-miR-134-5p	MIMAT0000447	No	No	No	Yes	No	1
	FAIM	55179	NM_001033030	hsa-miR-4307	MIMAT0016860	Yes	No	No	No	No	1
	FAIM	55179	NM_001033030	hsa-miR-499b-5p	MIMAT0019897	No	No	No	Yes	No	1
	FAIM	55179	NM_001033030	hsa-miR-3622a-3p	MIMAT0018004	Yes	No	No	No	No	1
	FAIM	55179	NM_001033030	hsa-miR-545-5p	MIMAT0004785	No	No	No	Yes	No	1
	FAIM	55179	NM_001033030	hsa-miR-1185-1-3p	MIMAT0022838	No	No	No	Yes	No	1
	FAIM	55179	NM_001033030	hsa-miR-642b-3p	MIMAT0018444	Yes	No	No	No	No	1
	FAIM	55179	NM_001033030	hsa-miR-154-3p	MIMAT0000453	No	No	No	Yes	No	1
	FAIM	55179	NM_001033030	hsa-miR-4643	MIMAT0019703	No	No	No	Yes	No	1
	FAIM	55179	NM_001033030	hsa-miR-101-3p	MIMAT0000099	No	No	No	Yes	No	1
	FAIM	55179	NM_001033030	hsa-miR-5002-5p	MIMAT0021023	Yes	No	No	No	No	1
	FAIM	55179	NM_001033030	hsa-miR-554	MIMAT0003217	Yes	No	No	No	No	1
	FAIM	55179	NM_001033030	hsa-miR-362-5p	MIMAT0000705	Yes	No	No	No	No	1
	FAIM	55179	NM_001033030	hsa-miR-4698	MIMAT0019793	Yes	No	No	No	No	1
	FAIM	55179	NM_001033030	hsa-miR-380-3p	MIMAT0000735	No	No	No	Yes	No	1
	FAIM	55179	NM_001033030	hsa-miR-154-5p	MIMAT0000452	No	No	No	Yes	No	1
	FAIM	55179	NM_001033030	hsa-miR-548ax	MIMAT0022474	Yes	No	No	No	No	1
	FAIM	55179	NM_001033030	hsa-miR-1206	MIMAT0005870	Yes	No	No	No	No	1
	FAIM	55179	NM_001033030	hsa-miR-4647	MIMAT0019709	No	No	No	No	Yes	1
	FAIM	55179	NM_001033030	hsa-miR-136-5p	MIMAT0000448	Yes	No	No	No	No	1
	FAIM	55179	NM_001033030	hsa-miR-1250-3p	MIMAT0026740	Yes	No	No	No	No	1
	FAIM	55179	NM_001033030	hsa-miR-5003-3p	MIMAT0021026	No	No	No	Yes	No	1
	FAIM	55179	NM_001033030	hsa-miR-557	MIMAT0003221	No	No	No	Yes	No	1
	FAIM	55179	NM_001033030	hsa-miR-363-3p	MIMAT0000707	No	No	No	Yes	No	1
	FAIM	55179	NM_001033030	hsa-miR-1267	MIMAT0005921	No	No	No	Yes	No	1
	FAIM	55179	NM_001033030	hsa-miR-8058	MIMAT0030985	Yes	No	No	No	No	1
	FAIM	55179	NM_001033030	hsa-miR-1185-2-3p	MIMAT0022713	No	No	No	Yes	No	1
	FAIM	55179	NM_001033030	hsa-miR-3912-5p	MIMAT0027036	Yes	No	No	No	No	1
	FAIM	55179	NM_001033030	hsa-miR-181b-3p	MIMAT0022692	Yes	No	No	No	No	1
	FAIM	55179	NM_001033030	hsa-miR-432-5p	MIMAT0002814	No	No	No	Yes	No	1
	FAIM	55179	NM_001033030	hsa-miR-212-5p	MIMAT0022695	No	No	No	Yes	No	1
	FAIM	55179	NM_001033030	hsa-miR-559	MIMAT0003223	No	No	No	Yes	No	1
	FAIM	55179	NM_001033030	hsa-miR-548aj-5p	MIMAT0022739	Yes	No	No	No	No	1
	FAIM	55179	NM_001033030	hsa-miR-4426	MIMAT0018941	No	No	No	No	Yes	1
	FAIM	55179	NM_001033030	hsa-miR-3973	MIMAT0019358	Yes	No	No	No	No	1
	FAIM	55179	NM_001033030	hsa-miR-4782-3p	MIMAT0019945	Yes	No	No	No	No	1
	FAIM	55179	NM_001033030	hsa-miR-181b-5p	MIMAT0000257	Yes	No	No	No	No	1
	FAIM	55179	NM_001033030	hsa-miR-4659a-3p	MIMAT0019727	Yes	No	No	No	No	1
	FAIM	55179	NM_001033030	hsa-miR-6825-3p	MIMAT0027551	Yes	No	No	No	No	1
	FAIM	55179	NM_001033030	hsa-miR-507	MIMAT0002879	No	No	No	Yes	No	1
	FAIM	55179	NM_001033030	hsa-miR-216a-3p	MIMAT0022844	No	No	No	Yes	No	1
	FAIM	55179	NM_001033030	hsa-miR-367-3p	MIMAT0000719	No	No	No	Yes	No	1
	FAIM	55179	NM_001033030	hsa-miR-4439	MIMAT0018957	Yes	No	No	No	No	1
	FAIM	55179	NM_001033030	hsa-miR-4789-3p	MIMAT0019960	No	No	No	Yes	No	1
	FAIM	55179	NM_001033030	hsa-miR-181d-5p	MIMAT0002821	Yes	No	No	No	No	1
	FAIM	55179	NM_001033030	hsa-miR-32-5p	MIMAT0000090	No	No	No	Yes	No	1
	FAIM	55179	NM_001033030	hsa-miR-509-3-5p	MIMAT0004975	Yes	No	No	No	No	1
	FAIM	55179	NM_001033030	hsa-miR-217	MIMAT0000274	Yes	No	No	No	No	1
	FAIM	55179	NM_001033030	hsa-miR-5699-3p	MIMAT0022492	Yes	No	No	No	No	1
	FAIM	55179	NM_001033030	hsa-miR-92a-3p	MIMAT0000092	No	No	No	Yes	No	1
	FAIM	55179	NM_001033030	hsa-miR-4494	MIMAT0019029	No	No	No	Yes	No	1
	FAIM	55179	NM_001033030	hsa-miR-659-3p	MIMAT0003337	No	No	No	Yes	No	1
	FAIM	55179	NM_001033030	hsa-miR-4789-5p	MIMAT0019959	No	No	No	Yes	No	1
	FAIM	55179	NM_001033030	hsa-miR-183-3p	MIMAT0004560	Yes	No	No	No	No	1
	FAIM	55179	NM_001033030	hsa-miR-548c-3p	MIMAT0003285	No	No	No	Yes	No	1
	FAIM	55179	NM_001033030	hsa-miR-335-3p	MIMAT0004703	Yes	No	No	No	No	1
	FAIM	55179	NM_001033030	hsa-miR-4659b-3p	MIMAT0019734	Yes	No	No	No	No	1
	FAIM	55179	NM_001033030	hsa-miR-509-5p	MIMAT0004779	Yes	No	No	No	No	1
	FAIM	55179	NM_001033030	hsa-miR-23a-3p	MIMAT0000078	Yes	No	No	No	No	1
