# Supplementary material for: FAIM Is Regulated by MiR-206, MiR-1-3p and MiR-133b
Source: Front Cell Dev Biol. 2020 Dec 23;8:584606. doi: 10.3389/fcell.2020.584606 (PMC7785887; doi:10.3389/fcell.2020.584606)
Supplement: Supplementary Table 2 — AGO2-ClipSeq studies (Li et al., 2014 and Zhou, ENCORI: the encyclopedia of RNA interactomes). [file Table_2.xlsx]

## Sheet: ENCORI_hg19_CLIP-seq_miRNA-targ
Supplementary Table 2. FAIM-miRNA interactions
														miRNA binding prediction algorithms
miRNAid	miRNAname	geneID	geneName	geneType	chromosome	narrowStart	narrowEnd	broadStart	broadEnd	strand	clipExpNum	degraExpNum	RBP	PITA	RNA22	miRmap	microT	miRanda	PicTar	TargetScan	pancancerNum
MIMAT0000416	hsa-miR-1-3p	ENSG00000158234	FAIM	protein_coding	chr3	138352051	138352057	138352030	138352058	+	4	0	2002-08-01	1	0	1	1	1	0	0	5
MIMAT0000427	hsa-miR-133a-3p	ENSG00000158234	FAIM	protein_coding	chr3	138352143	138352164	138352136	138352164	+	2	0	2002-08-01	0	0	0	1	1	0	0	7
MIMAT0000441	hsa-miR-9-5p	ENSG00000158234	FAIM	protein_coding	chr3	138352146	138352166	138352146	138352166	+	3	0	2002-08-01	0	0	0	0	1	0	0	4
MIMAT0000447	hsa-miR-134-5p	ENSG00000158234	FAIM	protein_coding	chr3	138352164	138352169	138352149	138352170	+	3	0	2002-08-01	1	0	0	0	1	0	0	6
MIMAT0000452	hsa-miR-154-5p	ENSG00000158234	FAIM	protein_coding	chr3	138352186	138352191	138352174	138352192	+	3	0	AGO1,AGO2	1	0	0	0	1	0	0	4
MIMAT0000462	hsa-miR-206	ENSG00000158234	FAIM	protein_coding	chr3	138352051	138352057	138352030	138352058	+	4	0	2002-08-01	1	0	1	1	1	0	0	5
MIMAT0000735	hsa-miR-380-3p	ENSG00000158234	FAIM	protein_coding	chr3	138352038	138352043	138352038	138352043	+	4	0	2002-08-01	1	0	0	0	0	0	0	6
MIMAT0000755	hsa-miR-323a-3p	ENSG00000158234	FAIM	protein_coding	chr3	138352117	138352122	138352095	138352123	+	3	0	2002-08-01	1	0	1	1	0	1	0	5
MIMAT0000755	hsa-miR-323a-3p	ENSG00000158234	FAIM	protein_coding	chr3	138352170	138352175	138352148	138352176	+	3	0	2002-08-01	1	0	1	1	0	0	0	5
MIMAT0000770	hsa-miR-133b	ENSG00000158234	FAIM	protein_coding	chr3	138352143	138352164	138352136	138352164	+	2	0	2002-08-01	0	0	0	1	1	0	0	5
MIMAT0001635	hsa-miR-452-5p	ENSG00000158234	FAIM	protein_coding	chr3	138352181	138352186	138352181	138352186	+	3	0	AGO1,AGO2	1	0	0	0	0	0	0	4
MIMAT0001638	hsa-miR-409-5p	ENSG00000158234	FAIM	protein_coding	chr3	138352185	138352190	138352185	138352190	+	2	0	AGO1,AGO2	1	0	0	0	0	0	0	4
MIMAT0001639	hsa-miR-409-3p	ENSG00000158234	FAIM	protein_coding	chr3	138352050	138352055	138352050	138352055	+	4	0	2002-08-01	1	0	0	0	0	0	0	6
MIMAT0002178	hsa-miR-487a-3p	ENSG00000158234	FAIM	protein_coding	chr3	138352106	138352111	138352106	138352111	+	3	0	2002-08-01	1	0	0	0	0	0	0	6
MIMAT0002814	hsa-miR-432-5p	ENSG00000158234	FAIM	protein_coding	chr3	138352053	138352060	138352053	138352060	+	4	0	2002-08-01	1	0	0	0	0	0	0	5
MIMAT0003281	hsa-miR-613	ENSG00000158234	FAIM	protein_coding	chr3	138352051	138352057	138352039	138352058	+	4	0	2002-08-01	1	0	1	0	1	0	0	0
MIMAT0004690	hsa-miR-379-3p	ENSG00000158234	FAIM	protein_coding	chr3	138351806	138351834	138351806	138351834	+	7	0	AGO1,AGO1-4,AGO2,AGO3	0	0	0	1	0	0	0	7
MIMAT0004690	hsa-miR-379-3p	ENSG00000158234	FAIM	protein_coding	chr3	138352037	138352043	138352016	138352044	+	4	0	2002-08-01	0	0	1	1	0	0	0	7
MIMAT0004813	hsa-miR-411-3p	ENSG00000158234	FAIM	protein_coding	chr3	138351806	138351834	138351806	138351834	+	7	0	AGO1,AGO1-4,AGO2,AGO3	0	0	0	1	0	0	0	6
MIMAT0004813	hsa-miR-411-3p	ENSG00000158234	FAIM	protein_coding	chr3	138352037	138352043	138352016	138352044	+	4	0	2002-08-01	0	0	1	1	0	0	0	6
MIMAT0004909	hsa-miR-450b-5p	ENSG00000158234	FAIM	protein_coding	chr3	138352111	138352116	138352111	138352116	+	3	0	2002-08-01	1	0	0	0	0	0	0	4
MIMAT0004954	hsa-miR-543	ENSG00000158234	FAIM	protein_coding	chr3	138352125	138352130	138352103	138352131	+	3	0	2002-08-01	1	0	1	1	1	0	0	8
MIMAT0004954	hsa-miR-543	ENSG00000158234	FAIM	protein_coding	chr3	138352171	138352176	138352149	138352177	+	4	0	2002-08-01	1	0	1	1	0	0	0	8
MIMAT0015038	hsa-miR-3164	ENSG00000158234	FAIM	protein_coding	chr3	138352163	138352169	138352142	138352170	+	3	0	2002-08-01	0	0	1	1	0	0	0	2
